# Supplementary material for: The separation pin distinguishes the pro– and anti–recombinogenic functions of Saccharomyces cerevisiae Srs2
Source: Nat Commun. 2023 Dec 8;14:8144. doi: 10.1038/s41467-023-43918-4 (PMC10709652; doi:10.1038/s41467-023-43918-4)
Supplement: Supplementary file 4 — Source Data [file 41467_2023_43918_MOESM4_ESM.xlsx]

## Sheet: Fig2a
ATP
ATP [mM]	WT	F68A	N70A	H100A	F219A	Y283A	F285A	R286A	R389A	H650A	P671A	Y775A
0	0	0	0	0	0	0	0	0	0	0	0	0
0.5	7.293	7.22007	7.03787	7.27507	6.05031	6.43308	3.718	5.99531	6.36875	2.211	7.22025	7.25654
1	19.14	18.9486	20.9591	19.0036	15.8787	16.8832	9.471	15.8237	16.7144	5.5726	18.9491	19.0443
2	38.896	38.507	39.222	38.562	32.2683	34.3098	18.095	32.2133	33.9667	10.8526	38.508	38.7015
4	41.008	40.5979	40.1919	39.5529	34.0205	36.1728	20.218	33.9655	35.811	12.111	40.5989	40.803
8	43.406	41.8719	40.3422	38.6269	36.0099	38.288	21.945	35.9549	37.9051	12.54	42.973	43.189
ATP [mM]	WT	F68A	N70A	H100A	F219A	Y283A	F285A	R286A	R389A	H650A	P671A	Y775A
0	0	0	0	0	0	0	0	0	0	0	0	0
0.5	6.4974	6.43243	6.2701	6.48143	5.39028	5.73129	3.3124	5.34128	5.67398	1.9698	6.43259	6.46491
1	17.052	16.8815	18.6727	16.9305	14.1464	15.0414	8.4378	14.0974	14.891	4.96468	16.8819	16.9667
2	34.6528	34.3063	34.9432	34.3553	28.7482	30.5669	16.121	28.6992	30.2612	9.66868	34.3071	34.4795
4	36.5344	36.1691	35.8074	35.2381	30.3091	32.2266	18.0124	30.2601	31.9044	10.7898	36.17	36.3517
8	38.6708	37.3041	35.9413	34.4131	32.0815	34.1111	19.551	32.0325	33.77	11.172	38.2851	38.4774
ATP [mM]	WT	F68A	N70A	H100A	F219A	Y283A	F285A	R286A	R389A	H650A	P671A	Y775A
0	0	0	0	0	0	0	0	0	0	0	0	0
0.5	6.5637	6.49806	6.33408	6.54756	5.44528	5.78977	3.3462	5.39578	5.73188	1.9899	6.49823	6.53088
1	17.226	17.0537	18.8632	17.1032	14.2908	15.1949	8.5239	14.2413	15.0429	5.01534	17.0542	17.1399
2	35.0064	34.6563	35.2998	34.7058	29.0415	30.8788	16.2855	28.992	30.57	9.76734	34.6572	34.8314
4	36.9072	36.5381	36.1727	35.5976	30.6184	32.5555	18.1962	30.5689	32.2299	10.8999	36.539	36.7227
8	39.0654	37.6847	36.308	34.7642	32.4089	34.4592	19.7505	32.3594	34.1146	11.286	38.6757	38.8701

## Sheet: Fig2b
binding
[Srs2]	WT	F68A	N70A	H100A	F219A	Y283A	F285A	R286A	R389A	H650A	P671A	Y775A
0	0	0	0	0	0	0	0	0	0	0	0	0
10	10	8	16	12	13	5	0	7	10	1	4	17
20	25	30	27	18	27	23	5	22	27	7	19	31
30	45	43	48	42	49	37	24	35	31	13	30	52
40	85	82	89	77	86	80	36	76	77	20	60	74
60	90	87	94	85	97	90	90	90	97	90	90	97
80	90	90	97	90	98	90	90	90	97	90	90	97
100	90	90	97	90	98	90	90	90	97	90	90	97
[Srs2]	WT	F68A	N70A	H100A	F219A	Y283A	F285A	R286A	R389A	H650A	P671A	Y775A
0	0	0	0	0	0	0	0	0	0	0	0	0
10	18	16	0	20	12	12	7	15	11	9	12	10
20	33	38	9	26	26	30	13	30	28	15	27	24
30	53	51	20	50	48	44	32	43	32	21	38	45
40	93	90	41	85	85	87	44	84	78	28	68	67
60	98	95	82	93	96	97	98	98	98	98	98	90
80	98	98	87	98	97	97	98	98	98	98	98	90
100	98	98	90	98	97	97	98	98	98	98	98	90
[Srs2]	WT	F68A	N70A	H100A	F219A	Y283A	F285A	R286A	R389A	H650A	P671A	Y775A
0	0	0	0	0	0	0	0	0	0	0	0	0
10	17	15	17	19	5	13	6	14	3	8	11	18
20	32	37	28	25	19	31	12	29	20	14	26	32
30	52	50	49	49	41	45	31	42	24	20	37	53
40	92	89	90	84	78	88	43	83	70	27	67	75
60	97	94	95	92	89	98	97	97	90	97	97	98
80	97	95	98	97	90	98	97	97	90	97	97	98
100	97	97	98	97	90	98	97	97	90	97	97	98

## Sheet: Fig2c
helicase
Time [min]	WT	F68A	N70A	H100A	F219A	Y283A	F285A	R286A	R389A	H650A	P671A	Y775A
1	45	42	38	37	34	25	2	52.5	25	1	30	1
5	70	62.5	75	66.5	45	55	10	75	60	8	58	1
30	100	92	97	79	55	75	25	99	70	28	82	3
Time [min]	WT	F68A	N70A	H100A	F219A	Y283A	F285A	R286A	R389A	H650A	P671A	Y775A
1	51	48	44	43	40	31	8	58.5	31	7	36	4
5	76	68.5	81	72.5	51	61	16	81	66	14	64	4
30	100	98	103	85	61	81	31	105	76	34	88	6
Time [min]	WT	F68A	N70A	H100A	F219A	Y283A	F285A	R286A	R389A	H650A	P671A	Y775A
1	43	40	36	35	32	23	0	50.5	23	1	28	1
5	68	60.5	73	64.5	43	53	8	73	58	6	56	1
30	100	90	95	77	53	73	23	97	68	26	80	1

## Sheet: Fig3 c+d
Rad51 velocity processivity
Velocity											Processivity
WT	F68A	N70A	H100A	F219A	Y283A	R286A	R389A	P671A	Y775A		WT	F68A	N70A	H100A	F219A	Y283A	R286A	R389A	P671A	Y775A
216.733	199.1	162.96	73.7293	93.49	132	154.8	79.2313	113.625	187.735		4.882	6.175	6.3875	0.25	7.8	4.85	11.35	4.67	3.5	5.9
203.433	165	50.8073	91.2273	15.3833	41.1547	191.596	76.3303	35.4258	74.1687		4.733	9.8875	10.0775	4.85	1.15	8.81	9.35	6.22	5.13	4.85
200.067	61.7667	108.712	88.0627	55.71	88.0587	103.269	73.0647	88.3005	170.735		8.6138	12.8575	13.0325	8.81	2.61	6.83	13.21	7.46	4.9	8.81
200.433	115.067	130.839	115.407	71.1167	105.981	124.287	73.4203	91.2283	204.442		6.6734	11.3725	11.555	6.83	0.73	7.82	11.28	6.84	5.83	6.83
193.447	135.433	85.3071	81.8399	25.48	52.8997	62.037	76.6433	45.5359	63.9823		7.6436	12.115	12.2975	7.82	1.67	5.84	12.24	7.15	2.06	7.82
191.04	75.1133	62.6925	79.5776	90.3267	60.7819	59.5533	64.3088	118.713	194.861		5.7032	10.63	10.82	5.84	0.21	9.8	10.319	6.53	6.76	5.84
183.383	72.7067	163.014	72.3803	116.86	132.044	154.852	76.8818	113.663	120.384		9.584	13.6	13.775	9.8	3.56	21.68	14.18	7.77	7.22	9.8
177.467	165.05	156.586	66.8187	89.05	126.837	148.746	51.1427	109.181	181.016		10.5542	14.3425	14.51	10.79	4.5	25.66	15.14	8.08	8.15	10.79
171.8	59.1333	150.43	61.492	84.7633	102.083	142.898	75.646	104.888	108.569		13.4648	16.57	16.73	13.76	7.32	25.64	18.04	9.01	10.48	13.76
166.787	153.467	144.984	56.7795	80.97	121.851	137.724	40.7831	101.091	170.122		15.4052	18.055	18.2075	15.74	9.2	7.62	19.97	9.6	9.66	15.74
144.233	48.4533	120.482	135.579	97.24	117.439	114.449	18.9063	84.0067	147.118		18.3158	20.2825	30.42	18.71	12.02	25.64	22.86	10.56	9.61	18.71
162.533	25.9	140.363	52.7813	77.75	97.592	133.334	36.6573	97.869	165.784		19.286	21.025	21.1625	19.7	2.96	29.6	23.83	10.87	10.47	19.7
159.767	144.2	137.357	110.181	88.99	113.696	130.479	33.9737	95.7733	162.962		11.2264	22.51	22.64	21.68	14.84	29.6	25.76	11.49	1.4	21.68
151.867	141.433	92.5613	42.7547	44.46	111.261	87.9264	76.3107	89.539	228.904		23.1668	23.995	24.1175	23.66	6.72	26.095	27.69	12.11	9.4	23.66
155.733	100.2	96.762	76.3893	114.053	74.976	91.9168	30.235	117.468	158.848		25.1072	15.48	25.595	25.64	15.6	26.59	28.12	12.74	6.93	25.64
152.733	104.067	129.716	43.5693	102.007	78.3787	123.221	72.1513	90.4455	122.455		27.0476	16.965	27.0725	27.62	10.48	6.49	31.55	13.36	7.64	27.62
150.533	34.4	127.326	141.501	45.14	105.072	120.95	85.0173	91.279	153.544		27.0476	25.48	21.8225	25.64	18.6	25.89	29.62	12.74	6	29.62
152.767	132.2	93.539	110.267	83.4433	136.469	88.8552	71.1837	65.2207	122.489		25.1072	18.45	25.595	29.6	12.37	27.58	33.48	13.98	11.87	25.64
153.033	101.1	130.042	53.8513	35.3633	75.768	123.53	78.4423	90.2182	212.761		28.988	18.45	28.55	29.1	2.37	7.58	33.48	13.98	8.08	31.6
152.433	134.1	129.39	143.287	66.78	105.336	122.911	8.8603	88.8043	155.482		28.988	25.8212	21.05	25.095	15.04	29.56	28.06	12.88	8.72	29.6
150.567	32.2333	127.362	61.5327	132.337	104.808	120.985	125.05	85.7743	153.578		25.5531	16.1925	21.4175	24.59	16.51	9.56	29.05	13.03	7.64	26.095
251.033	29.7	124.61	139.151	63.6533	119.832	118.37	92.5923	108.754	150.994		25.5531	26.1182	28.9175	26.491	17.41	20.55	29.45	13	10.94	26.095
46.5667	161.567	123.017	87.7727	62.9467	100.936	177.642	91.1697	83.0473	209.498		26.0382	15.6728	14.285	25.897	8.85	11.54	29.87	12.82	6.47	27.59
143.9	125.567	120.12	34.3887	89.1667	119.645	112.522	118.583	97.5928	146.778		26.0382	26.935	2.285	27.58	5.45	31.54	31.51	13.34	3.64	25.59
102.967	124.633	156.439	133.825	71.09	97.2987	214.381	77.6777	103.452	45.826		25.9412	16.935	29.21	27.58	4.9	15.52	31.51	13.38	4.16	26.491
182.367	124.033	118.454	28.686	97.86	96.4773	103.441	117.096	89.3161	145.214		25.3591	18.42	28.7675	29.56	12.33	23.52	33.44	13.96	6.95	25.897
156.9	138.567	112.515	125.553	100.747	101.823	209.014	111.793	84.9165	139.638		27.0084	18.42	30.0275	29.56	12.33	14.51	24.66	13.96	7.07	27.58
113.567	173.423	108.894	123.798	27.26	95.9493	163.148	108.56	98.9123	136.238		27.0084	21.6625	15.0275	20.55	10.77	3.51	15.87	11.14	2.43	27.58
131.7	179.2	144.199	49.3813	105.023	91.1387	102.696	106.749	87.9162	134.334		15.9488	14.905	16.505	11.54	5.21	2.54	15.37	8.32	1.9	29.56
52.5333	115.233	170.192	31.3964	65.4267	62.2053	74.4656	29.9573	100.927	53.584		28.9488	19.905	31.505	25.54	14.21	3.54	17.3	14.59	0.93	29.56
33.4005	113.367	32.6649	90.052	115.083	119.896	214.381	73.2453	74.5127	34.0685		20.119	11.39	17.24	13.52	16.09	12.53	18.77	15.21	12.87	20.55
95.8	184.2	67.8638	128.686	100.133	150.229	107.431	71.926	114.544	97.716		28.939	11.39	32.24	3.52	16.07	2.53	18.27	15.21	11.3725	29.55
136.9	78.4	75.1815	120.187	98.0767	126.459	168.596	81.793	99.2759	139.638		10.3092	17.1325	17.9825	14.51	8.03	10.55	30.37	9.25	12.115	10.54
137.433	77.4667	113.094	100.167	88.8155	54.9707	27.0183	92.3103	72.3185	210.182		29.9092	12.1325	32.9825	4.51	7.03	30.55	32.34	15.52	10.63	30.54
195.06	118.567	178.789	64.79	14.6142	91.1387	130.899	29.1133	96.2925	62.3667		31.8496	4.905	29.46	1.54	5.61	5.5	14.91	14.59	13.6	32.52
183.09	185.767	187.589	101.69	52.9245	124.941	190.92	44.1133	19.65	117.367		31.8496	3.905	31.46	11.54	14.21	23.2	34.41	14.61	14.3425	32.52
150.06	189.895	42.7307	89.3133	67.5608	107.047	175.24	54.12	63.575	84.9		34.8496	15.6475	19.46	12.53	6.15	19.4	29.23	8.63	16.57	32.52
178.39	157.5	144.39	87.18	24.206	26.7667	168.33	82.6	62.175	108.3		13.2198	10.6475	20.195	22.53	15.15	24.1	25.29	14.9	18.055	13.51
74.102	59.4283	215.107	126.52	85.8104	102.747	161.713	99.1333	25.675	125.267		15.8198	14.1625	27.695	10.55	4.27	17.5	23.54	8	20.2825	29.51
171.936	110.063	67.0656	180.02	111.017	118.8	155.857	66.5973	57.575	182.103		14.8198	29.1625	9.195	10.55	7.02	20.7	21.68	14.27	21.025	3.51
165.045	129.412	143.499	170.653	84.5975	37.0392	129.518	63.6582	47.6	135.61		29.9092	12.875	14.9825	25.5	1.035	18.9	23.05	15.83	22.51	30.54
159.72	72.1077	172.704	165.15	80.5251	79.2528	150.89	63.9783	83.8855	165.613		29.9092	22.15	25.4825	21.2	2.349	23.1	27.14	11.348	23.995	30.54
154.62	69.8213	198.204	159.877	76.9215	95.3832	147.659	57.879	86.6669	131.642		11.2794	20.8	33.7175	19.4	0.657	1.5	0.84	10.78	15.48	11.53
150.108	157.548	157.417	55.21	92.378	47.6098	99.5034	55.7779	43.2591	159.063		30.8794	12.825	26.2175	22.1	1.503	9.12	3.76	11.63	16.965	31.53
229.81	151.927	215.179	134.223	73.8625	45.7037	104.019	49.0936	112.777	135.682		9.339	19.375	17.24	17.5	0.189	0.5	5.11	10.18	25.48	9.55
146.28	146.543	188.027	52.2533	84.5405	118.84	139.445	43.9284	107.98	116.773		28.939	21.775	30.74	20.7	3.204	5.8	7.25	11.19	18.45	29.55
143.79	141.781	198.567	118.677	42.237	114.154	136.876	38.9814	103.722	142.252		33.79	20.425	15.9375	18.9	4.05	1.7	3.38	10.62	18.45	29.5
136.68	120.355	154.043	51.3267	108.351	91.875	100.555	34.6048	99.644	105.312		19.776	23.575	4.67	23.1	6.588	2.24	9.01	11.94	25.8212	20.2
140.16	137.74	159.036	64.9233	96.9064	109.666	139.795	14.9157	96.0364	131.685		18.012	5.125	5.825	3.24	8.28	4.84	14.48	4.23	16.1925	18.4
137.46	135.112	185.275	42.1333	42.883	105.695	139.095	30.8916	79.8064	142.704		20.658	5.59	8.225	1.88	10.818	13.6	19.09	4.42	26.1182	21.1
135.48	95.94	181.31	109.163	79.2711	87.8328	136.915	28.4763	92.9755	144.144		16.15	6.625	7.55	0.5	11.664	14.7	18.3	4.85	15.6728	16.5
237.49	99.6133	122.179	72.41	33.5952	102.326	133.956	71.5796	90.9846	158.073		19.286	7.3	12.8	1.4	13.356	4.897	20.34	5.14	26.935	19.7
37.73	128.43	127.725	141.853	63.441	100.135	132.243	75.1115	85.062	150.257		17.522	8.275	15.95	2.7	15.048	26.58	18.42	5.54	16.935	17.9
137.19	126.34	171.221	40.1167	119.72	67.4784	129.129	112.336	111.595	154.083		21.638	2.0875	1.1625	5.55	14.04	26.58	18.42	5.71	18.42	22.1
135.51	96.795	168.067	137.757	60.4707	70.5408	168.172	73.5861	85.9232	118.781		7.47	8.68	3.14	3.24	9.432	8.56	21.6625	6.53	18.42	2.5
133.23	128.145	123.469	36.3933	59.7993	94.5648	127.338	112.365	86.715	148.938		3.8624	10.63	24.1175	5.84	16.74	28.56	14.905	9.27	21.6625	1.12
131.91	126.372	171.651	83.9133	84.7084	122.822	120.954	112.598	61.9597	108.814		4.49	17.2	25.595	14.6	11.133	19.55	19.905	9.43	14.905	1.5
129.51	123.965	170.791	99.71	67.5355	68.1912	117.061	75.598	85.7073	119.078		6.372	17.575	27.0725	15.1	2.133	10.54	11.39	9.93	20.13	0.4
128.67	154.238	168.117	132.483	92.967	94.8024	155.014	110.445	84.3641	150.817		5.646	18.775	21.8225	16.7	13.536	30.54	11.39	3.24	20.94	1.7
128.13	120.038	164.483	28.3967	95.7094	94.3272	182.957	108.233		148.971		12.4848	26.1182	25.595	26.491	14.859	2.52	17.1325	2.54		12.76
123.21	119.152	162.378	54.2967	25.897	107.849	232.988	106.953		146.464		14.4252	25.6728	28.55	25.897	15.669	2.52	12.1325	1.25		14.74
120.21	118.582	158.556	22.56	99.7721	90.8424	218.691	74.6247		145.013		17.3358	26.935	1.05	27.58	7.965	13.51	4.905	0.7		17.71
118.53	132.388	196.497	48.8867	62.1553	107.681	215.072	103.81		142.375		18.306	16.935	21.4175	27.58	9.405	33.51	3.905	12.74		18.7
47.28	165.502	156.357	84.4133	109.329	87.5688	199.341	103.286		141.451		20.2464	18.42	28.9175	29.56	9.405	20.54	15.6475	13.98		20.68
30.06	170.99	148.517	89.15	95.1266	86.8296	197.205	98.5137		140.858		22.1868	8.42	14.285	29.56	11.097	16.54	10.6475	3.52		22.66
86.22	110.222	143.736	47.3967	93.1729	91.641	194.618	95.6037		135.449		24.1272	21.6625	29.285	20.55	11.097	11.53	14.1625	2.34		24.64
109.21	108.448	190.342	127.893		86.3544		93.9741		132.151		26.0676	19.905	29.21	21.54		1.53		1.75		26.62
123.69	175.74	224.65	99.1633		82.0248		64.8616		130.304		26.0676	15.39	28.7675	13.52		9.55		0.6		28.6
64.9133	75.23	43.1155	64.14		169.385		78.1586		151.976		24.1272	16.39	30.0275	13.52		6.82		1.35		30.6
70.1	74.3433	89.5776	150.113		107.906		62.6334		133.046		28.008	17.1325	15.0275	14.51		4.84		6.27		4.84
198.429	113.388	99.2365			135.206		98.5137		94.7845		28.008	2.1325	16.505	4.51		8.8		2.22		8.8
191.51	177.228	149.283			113.813		98.9793		135.449		4.7232	25.905	31.505	11.54		15.68		2.32		9.79
189.127	214.7	236.002			49.4736		72.3556				8.604	7.47	17.24			15.985		2.55
216.467	203.715	16.8045			82.0248		77.602				9.5742	6.23	1.25			16.1235		2.69
208.92					112.447		76.608				22					16.7568		1.278
206.32					96.342						21					17.0325
227.29					24.09						21					17.154
219.367					92.472						23.5					2.3687
80.456											5.5
99.45											2
57.31											23

## Sheet: Fig3 e+f
RPA velocity processivity
velocity												Processivity
WT	F68A	N70A	H100A	F219A	Y283A	R286A	R389A	P671A	Y775A			WT	F68A	N70A	H100A	F219A	Y283A	R286A	R389A	P671A	Y775A
245.69	205.941	239.661	115.2	106.316	111.422	211.702	21.1791	41.1866	243.297			17.4977	13.1035	13.3465	9.28889	6.43333	11.6829	14.014	6	3.228	16.5083
76.6006	193.303	222.343	142.583	33.1469	34.739	66.0041	72.0765	88.127	79.2842			16.5767	12.4138	15.5526	10.3889	7.06167	12.1657	15.378	11.87	3.492	8.11667
163.902	190.104	217.959	76.8512	82.6204	74.3311	141.229	84.2222	106.064	169.644			18.4186	13.7931	17.2807	10.3889	7.06167	12.1657	15.378	8.08	3.6	10.1167
197.262	190.453	260.99	92.4928	85.3598	89.4598	169.974	80.6112	52.9408	204.172			18.4186	13.7931	12.8947	9.41528	5.84	12.7314	14.168	8.72	4.116	15.8583
130.462	183.814	209.339	46.167	42.6066	44.6531	84.841	88.9372	50.8212	101.911			16.7884	17.9655	13.1097	9.55278	6.085	12.7314	14.333	7.64	5.844	16.2708
94.5195	181.527	248.758	44.3187	111.076	42.8654	81.4443	21.2562	142.936	97.8309			16.7884	13.9655	17.4956	9.52528	6.235	10.1571	14.3	10.94	5.94	16.4375
245.772	174.252	153.682	115.238	106.351	111.46	211.773	22.1374	121.945	244.351			17.0186	14.1379	8.9386	9.36028	6.475	7.58286	14.102	6.47	6.252	16.6125
236.081	168.63	231.084	110.694	102.158	107.064	203.423	170.918	117.53	226.245			17.0186	14.1379	17.7105	9.82778	6.74167	13.2971	14.674	3.64	2.04	17.2958
226.799	163.245	138.599	106.342	98.1413	102.855	195.425	94.8584	97.6677	42.0103			16.9726	18.1034	17.6667	9.82778	6.74167	13.8629	14.718	4.16	1.596	7.99583
176.059	158.481	217.178	102.492	94.588	99.1312	188.349	131.31	113.784	219.035			16.6963	13.8965	17.4079	10.3778	7.055	13.8629	15.356	6.95	0.78	18.1
196.589	137.051	187.81	85.1712	78.6028	82.3783	156.519	67.269	65.0342	214.344			17.4791	14.4828	18.1447	10.3778	7.055	8.43143	15.356	7.07	4.032	14.4417
211.621	154.44	211.639	99.2256	91.5733	95.9718	182.346	80.628	78.4394	144.441			17.4791	19.4828	9.37281	7.875	5.12833	14.1457	12.254	2.43	7.02	10.7792
207.089	151.811	208.037	97.1008	89.6124	93.9167	178.442	62.6968	105.153	150.996			18.4	15.1724	10.2368	5.37222	4.20167	13.2971	9.152	1.9	5.232	18.9042
139.552	144.304	197.75	65.4336	83.7792	63.2879	120.247	59.6163	103.216	202.421			18.4	15.1724	19.0088	10.9278	7.36833	13.2971	16.049	0.93	9.18	19.7083
145.885	147.978	202.785	68.4032	109.912	66.1601	125.704	81.6021	75.8268	198.691			14.2093	15.5172	10.6667	11.4778	7.68167	7.86571	16.731	12.87	3.9	11.9875
195.569	145.128	156.325	91.6992	84.6274	88.6922	168.515	29.5909	104.889	145.966			18.3954	15.1724	19.4386	11.4778	7.67833	13.58	16.731	7.2	6.456	20.1125
191.965	143.037	196.014	50.0096	85.4073	87.058	165.41	35.4753	56.9091	201.912			9.55349	15.5172	11.1009	6.19722	4.67167	7.3	10.175	14.244	6.984	8.50417
255.968	145.16	156.369	66.1248	61.0253	63.9564	121.517	96.2732	30.2716	84.4525			18.8558	15.5172	19.8728	11.7528	7.83833	13.0143	17.072	9.696	7.2	19.3083
196.06	135.413	156.716	91.9296	84.4147	88.915	168.939	89.6163	85.36	268.966			19.7767	16.2069	11.9649	10.9278	7.36833	14.4286	16.049	10.464	8.232	10.3792
195.078	134.843	198.488	91.4688	83.0917	88.4694	118.092	51.0947	43.2459	169.927			19.7767	16.2069	20.7368	10.9278	7.36833	10.9143	16.071	9.168	11.688	18.5042
249.491	133.069	196.057	90.0352	80.2566	87.0828	165.457	41.0116	92.5333	30.7624			19.7767	16.2069	11.9649	5.64722	4.35833	9.82857	9.493	13.128	11.88	20.5125
187.871	140.662	192.758	88.0896	101.758	85.201	61.8819	101.15	111.367	186.55			10.9349	16.5517	12.3947	11.2028	7.525	11.1714	16.39	7.764	12.504	14.7042
185.468	139.268	190.849	132.198	77.705	84.1115	159.812	119.28	55.5878	159.023			20.2372	16.5517	16.7807	5.09722	4.045	9.28571	8.8	4.368	4.08	13.975
238.572	136.734	187.376	83.7376	91.3149	82.1307	156.048	20.7555	53.3623	105.901			20.2372	16.5517	21.1667	10.6528	6.11167	10.2	15.697	4.992	3.192	13.2
179.572	135.847	186.161	79.5392	96.797	106.964	203.231	70.635	150.083	176.482			18.8558	15.5172	19.8728	12.0278	6.70858	9.68572	17.413	8.34	1.56	13.7708
178.589	135.277	185.38	76.9792	83.5706	80.9917	57.85	82.5377	128.042	56.2042			18.8558	15.5172	15.4868	8.05556	6.70858	10.8857	12.4828	8.484	8.064	15.475
169.635	130.083	178.261	75.5456	79.454	76.9309	153.884	78.9989	123.406	162.624			10.0139	11.8621	20.3026	7.55556	5.548	3.85714	11.858	2.916	14.04	3.81667
106.704	126.916	173.921	121.412	92.5495	74.4549	146.169	87.1584	102.551	110.11			19.3163	15.8621	15.9167	8.30556	5.78075	6.89143	12.793	2.28	10.464	5.73333
161.118	125.142	171.49	76.4249	82.2608	98.5946	141.464	20.8311	119.473	234.948			9.09302	9.17241	10.6667	7.02778	5.92325	4.14286	11.198	1.116	18.36	6.29583
203.862	49.9174	68.4051	47.9744	94.4344	37.42	187.33	17.6947	78.7859	111.265			18.3954	15.1724	15.0526	7.91667	6.15125	2.62857	12.309	15.444	7.8	7.1875
49.2479	31.7373	43.4917	79.5392	69.7195	48.6501	71.0979	67.5001	82.3614	131.208			20.6977	16.8966	21.6009	7.41667	6.40458	4.77143	11.682	6.6	9.684	5.575
102.316	91.0295	124.744	79.9488	107.176	46.4012	27.85	90.9612	110.411	144.462			14.0465	13.7931	3.31579	8.58333	6.40458	4.92572	13.134	13.057	10.476	7.92083
227.106	120.083	178.261	125.467	92.8897	93.5099	92.4352	28.6836	108.377	183.248			13.2093	13.7931	3.99123	1.75	6.70225	5.66857	4.653	8.888	10.8	10.2
170.509	120.59	178.956	27.1067	67.6664	77.3271	88.1624	65.9236	79.6181	178.127			14.4651	8.75862	5.39474	1.92222	6.70225	8.17143	4.862	9.592	12.348	12.1208
64.6248	49.0906	79.617	97.4134	90.0982	95.9297	97.6688	77.0154	110.134	214.381			12.3256	13.5517	5	2.30556	4.87192	8.48571	5.335	8.404	17.532	11.7917
55.369	63.7845	22.1702	142.08	18.386	55.2621	146.922	61.4429	59.7546	107.007			13.814	14.1379	8.07018	2.55556	3.99158	11.3991	5.654	12.034	17.82	20.975
43.8448	73.5869	108.383	109.44	59.4854	92.915	31.175	56.355	21.2852	102.722			12.9767	7.13793	9.91228	2.91667	6.99992	11.88	6.094	7.117	18.756	17.3337
53.1448	101.486	138.255	135.454	58.1754	105.886	132.267	79.9701	89.628	256.569			14.9302	14.8276	12.9605	0.625	7.29758	11.88	6.281	4.004	6.12	19.0225
257.974	117.682	159.915	73.0086	24.0234	101.711	243.698	28.9991	103.05	237.558			3.48837	13.4483	13.8246	3.06667	7.29442	12.4457	7.183	4.576	4.788	19.0225
80.4306	154.456	232.471	55.8682	53.8713	79.2914	66.5385	34.7658	101.152	139.111			3.77674	12.4138	14.6886	3.78889	4.43808	12.4457	10.197	7.645	2.34	16.6513
172.097	144.977	173.119	43.8587	44.538	94.1747	224.215	94.3478	69.3102	229.986			4.41861	14.8276	15.5526	6.22222	7.44642	9.87143	10.373	7.777	12.096	17.0844
207.125	132.578	211.42	42.1028	104.189	78.2594	276	87.824	102.791	225.061			4.83721	14.1379	16.4167	6.36111	6.99992	7.29714	10.923	2.673	1.06	17.2594
123.385	142.839	168.054	109.477	32.484	91.1732	16.5	50.0729	55.7709	151.663			5.44186	14.8276	13.3465	6.80556	6.99992	13.0114	3.564	2.09	15.696	17.4431
99.2455	137.86	203.059	105.16	80.9679	89.2208	201.199	40.1914	15.8662	158.546			10.5861	12.7586	15.5526	9.52528	4.14042	13.5771	2.794	1.023	12.74	18.1606
258.06	136.145	173.211	101.025	83.6526	60.1235	152.345	99.127	83.6528	212.542			11.507	14.8276	17.2807	9.36028	7.14875	13.5771	1.375	14.157	11.7	18.1606
247.885	120.689	149.072	97.3675	41.7545	120.594	114.707	116.894	42.381	208.625			12.8884	15.1724	12.8947	9.82778	3.84275	8.14571	0.77	4.5	10.8461	19.005
238.139	126.472	181.599	80.9126	108.855	128.477	140.05	147.039	90.6826	153.265			13.3488	15.1724	13.1097	9.82778	6.23639	13.86	14.014	8.9025	11.7331	15.1638
289.861	122.434	134.441	94.2643	104.224	55.4263	185.457	75.1719	109.139	212.007			14.2698	12.5172	17.4956	10.3778	6.84549	13.0114	15.378	6.06	12.096	11.3181
311.419	118.861	168.109	92.2458	100.115	118.957	70.3869	27.2592	54.476	135.875			15.1907	15.5172	8.9386	10.3778	6.84549	9.01143	16.8168	6.54	13.8298	9.64938
222.202	102.788	182.176	62.1619	96.1785	98.8539	223.554	32.6798	52.2951	282.414			16.1116	16.2069	17.7105	7.875	5.66122	7.58	18.4536	5.73	9.63584	8.99375
217.444	115.83	184.013	64.983	92.6962	115.166	105.273	88.6869	147.081	178.423			17.0326	6.2069	17.6667	10.9278	5.89872	13.2943	18.4536	8.205	8.9584	12.5869
146.529	113.858	201.796	87.1142	77.0307	112.7	160.786	82.5545	125.482	163.8			17.0326	16.2069	17.4079	11.4778	6.04413	7.01429	17.0016	4.8525	10.0067	21.1181
153.179	148.228	191.817	85.5091	89.7419	20.16	43.25	47.0685	120.938	195.878			16.1116	6.55172	18.1447	11.4778	6.27679	6.23429	17.1996	2.73	6.8544	19.8494
205.347	110.984	196.701	62.8186	87.8201	111.422	155.611	37.7799	100.5	140.974			17.9535	11.5517	9.37281	6.19722	6.53529	5.66857	17.16	3.12	5.36256	9.27375
201.564	108.846	151.635	87.3331	82.1036	34.739	206.063	93.1794	117.084	111.196			17.9535	16.5517	10.2368	11.7528	6.53529	6.8	16.9224	1.425	2.6208	10.8981
268.767	127.278	190.133	86.8954	107.713	74.3311	128.208	109.881		185.306			6.90233	15.5172	19.0088	10.9278	6.83903	8.76572	17.6088			19.4294
205.863	108.87	138.911	85.5334	82.9348	89.4598	55.25			59.0144			8.74419	15.5172	10.6667	9.85333	6.83903	4.23	17.6616			21.5381
204.832	119.06	152.014	83.6851	83.6991	44.6531	193.069			170.755			9.20465	5.86207	13.6535	11.0083	4.97134	4.42	18.4272			15.4394
261.966	108.632	192.533	125.588	59.8048	42.8654	146.19			115.615			18.3726	15.8621	15.9103	11.0083	4.07304	4.85	18.4272			14.6738
197.264	107.302	190.175	79.5507	82.7264	111.46	36.75			126.195			17.4056	15.1724	17.6782	9.98604	7.14277	5.14	14.7048			13.86
194.742	105.496	186.976	75.5622	81.4299	107.064	138.86			116.828			19.3395	5.17241	13.1913	10.1304	7.44651	5.54	10.9824			14.4594
250.5	104.451	185.123	73.1302	78.6515	102.855	184.391						19.3395	16.8966	13.4112	10.1015	7.44328	5.71	19.2588
188.55	122.551	181.755	71.7683	99.7232	99.1312	117.963						17.6278	13.6276	17.898	9.92829	4.52866	6.53	20.0772
187.518	121.886	180.576	115.342	76.1509	82.3783	67.543						17.6278	12.9103	9.14418	10.4192	7.59838	9.27	20.0772
178.117	101.458	179.818	72.6037	89.4886	95.9718							17.8695	14.3448	18.1179	10.4192	7.14277	9.43
112.039	97.5622	172.913	45.5757	94.861	93.9167							17.8695	4.34483	18.073	10.9967	7.14277	9.93
169.174	95.1867	168.703	75.5622	81.8992	63.2879							17.8212	3.52414	17.8083	10.9967	4.22492	3.24
214.055	93.8564	166.345	75.9514	77.8649	66.1601							17.5311	2.52414	18.5621	8.36875	7.29464	2.54
151.71	37.438	66.3529	119.193	90.6985	88.6922							18.353	3.70345	9.58838	5.74083	3.92117	1.25
107.432	23.8029	42.1869	19.1013	80.6156	87.058							18.353	3.70345	10.4723	11.5742	1.97134	0.7
238.462	68.2722	121.001	92.5426	92.5457	63.9564							19.32	4.66759	19.446	12.1517	3.07304	6.47
179.034	97.5622	172.913	134.976	68.3251	88.915							19.32	4.45241	10.912	12.1517	2.14277	3.64
167.856	97.9423			105.032	88.4694							14.9198	15.0621			1.44651	4.16
58.1374	36.818			91.0319	87.0828							19.3151	10.0621			0.443282	6.95
134.537	47.8384			66.3131	85.201							10.0312	5.77931			2.52866	7.07
155.802	55.1902			88.2963	84.1115							19.7986	15.7793			1.59838	2.43
	76.1143			18.0182	82.1307								6.13793			3.14277	1.9
	88.2612			58.2957	106.964								5.77931			1.14277	0.93
				57.0119												0.224915
				23.5429												2.29464
				52.7939												2.92117
				43.6472												0.345

## Sheet: Fig. 4d
Name	yECG17	Date: 21Feb2022					Name	yECG17	Date: 03Mar2022					Name	yECG17	Date: 06Mar2022
	Volume plated	25uL		25uL				Volume plated	25uL		25uL				Volume plated	25uL		25uL
	Dilution	1	corrected	10000	corrected			Dilution	1	corrected	10000	corrected			Dilution	1	corrected	10000	corrected
Isolate B	Culture #	Recombinants		C.F.U.			Isolate B	Culture #	Recombinants		C.F.U.			Isolate B	Culture #	Recombinants		C.F.U.
	B1	143	5720	56	22400000			B1	118	4720	55	22000000			B1	120	4800	48	19200000
	B2	161	6440	57	22800000			B2	121	4840	49	19600000			B2	143	5720	55	22000000
	B3	159	6360	77	30800000			B3	210	8400	68	27200000			B3	151	6040	79	31600000
	B4	93	3720	62	24800000			B4	97	3880	71	28400000			B4	120	4800	58	23200000
	B5	120	4800	62	24800000			B5	98	3920	49	19600000			B5	90	3600	55	22000000
	B6	88	3520	65	26000000			B6	175	7000	52	20800000			B6	81	3240	63	25200000
	B7	137	5480	50	20000000			B7	89	3560	79	31600000			B7	143	5720	49	19600000
	B8	89	3560	69	27600000			B8	176	7040	42	16800000			B8	86	3440	75	30000000
	Median	128.5	C.F.U. Average	62.25				Median	119.5	C.F.U. Average	58.125				Median	120	C.F.U. Average	60.25
	Corrected	5140	Corrected	24900000				Corrected	4780	Corrected	23250000				Corrected	4800	Corrected	24100000
				658.974							612.821							623.377
			Rate	1.83401e-05						Rate	1.8266e-05						Rate	1.79253e-05
Name	yECG19	Date: 21Feb2022					Name	yECG19	Date: 03Mar2022					Name	yECG19	Date: 06Mar2022
	Volume plated	25uL		25uL				Volume plated	25uL		25uL				Volume plated	25uL		25uL
	Dilution	1	corrected	10000	corrected			Dilution	1	corrected	10000	corrected			Dilution	1	corrected	10000	corrected
Isolate B	Culture #	Recombinants		C.F.U.			Isolate B	Culture #	Recombinants		C.F.U.			Isolate B	Culture #	Recombinants		C.F.U.
	B1	55	2200	82	32800000			B1	24	960	78	31200000			B1	60	2400	77	30800000
	B2	33	1320	60	24000000			B2	32	1280	91	36400000			B2	32	1280	58	23200000
	B3	85	3400	65	26000000			B3	58	2320	52	20800000			B3	55	2200	72	28800000
	B4	23	920	36	14400000			B4	34	1360	64	25600000			B4	41	1640	44	17600000
	B5	60	2400	44	17600000			B5	42	1680	65	26000000			B5	23	920	55	22000000
	B6	17	680	45	18000000			B6	49	1960	62	24800000			B6	786	31440	48	19200000
	B7	213	8520	39	15600000			B7	47	1880	59	23600000			B7	44	1760	52	20800000
	B8	27	1080	44	17600000			B8	37	1480	43	17200000			B8	33	1320	41	16400000
	Median	44	C.F.U. Average	51.875				Median	39.5	C.F.U. Average	64.25				Median	42.5	C.F.U. Average	55.875
	Corrected	1760	Corrected	20750000				Corrected	1580	Corrected	25700000				Corrected	1700	Corrected	22350000
				258.824							232.353							250
			Rate	8.64408e-06						Rate	6.26539e-06						Rate	7.75168e-06
Name	yECG35	Date: 21Feb2022					Name	yECG35	Date: 03Mar2022					Name	yECG35	Date: 06Mar2022
	Volume plated	25uL		25uL				Volume plated	25uL		25uL				Volume plated	25uL		25uL
	Dilution	1	corrected	10000	corrected			Dilution	1	corrected	10000	corrected			Dilution	1	corrected	10000	corrected
Isolate B	Culture #	Recombinants		C.F.U.			Isolate B	Culture #	Recombinants		C.F.U.			Isolate B	Culture #	Recombinants		C.F.U.
	B1	620	24800	86	34400000			B1	95	3800	84	33600000			B1	220	8800	90	36000000
	B2	153	6120	83	33200000			B2	58	2320	82	32800000			B2	770	30800	86	34400000
	B3	165	6600	95	38000000			B3	86	3440	48	19200000			B3	186	7440	85	34000000
	B4	172	6880	88	35200000			B4	134	5360	76	30400000			B4	164	6560	88	35200000
	B5	515	20600	84	33600000			B5	63	2520	44	17600000			B5	221	8840	79	31600000
	B6	224	8960	93	37200000			B6	110	4400	41	16400000			B6	104	4160	96	38400000
	B7	535	21400	84	33600000			B7	84	3360	47	18800000			B7	200	8000	84	33600000
	B8	103	4120	95	38000000			B8	91	3640	52	20800000			B8	107	4280	84	33600000
	Median	198	C.F.U. Average	88.5				Median	88.5	C.F.U. Average	59.25				Median	193	C.F.U. Average	86.5
	Corrected	7920	Corrected	35400000				Corrected	3540	Corrected	23700000				Corrected	7720	Corrected	34600000
				954.217							491.667							930.12
			Rate	1.868e-05						Rate	1.43766e-05						Rate	1.86293e-05
Name	yECG36	Date: 21Feb2022					Name	yECG36	Date: 03Mar2022					Name	yECG36	Date: 06Mar2022
	Volume plated	25uL		25uL				Volume plated	25uL		25uL				Volume plated	25uL		25uL
	Dilution	1	corrected	10000	corrected			Dilution	1	corrected	10000	corrected			Dilution	1	corrected	10000	corrected
Isolate B	Culture #	Recombinants		C.F.U.			Isolate B	Culture #	Recombinants		C.F.U.			Isolate B	Culture #	Recombinants		C.F.U.
	B1	41	1640	123	49200000			B1	20	800	68	27200000			B1	61	2440	101	40400000
	B2	75	3000	104	41600000			B2	48	1920	64	25600000			B2	66	2640	96	38400000
	B3	90	3600	87	34800000			B3	33	1320	51	20400000			B3	85	3400	88	35200000
	B4	86	3440	102	40800000			B4	72	2880	79	31600000			B4	42	1680	110	44000000
	B5	83	3320	89	35600000			B5	29	1160	94	37600000			B5	81	3240	75	30000000
	B6	55	2200	83	33200000			B6	33	1320	66	26400000			B6	49	1960	92	36800000
	B7	312	12480	93	37200000			B7	44	1760	75	30000000			B7	53	2120	96	38400000
	B8	62	2480	79	31600000			B8	19	760	57	22800000			B8	66	2640	78	31200000
	Median	79	C.F.U. Average	95				Median	33	C.F.U. Average	69.25				Median	63.5	C.F.U. Average	92
	Corrected	3160	Corrected	38000000				Corrected	1320	Corrected	27700000				Corrected	2540	Corrected	36800000
				432.877							203.077							357.746
			Rate	7.8943e-06						Rate	5.08059e-06						Rate	6.73691e-06
Name	yECG37	Date: 20June2022					Name	yECG37	Date: 20June2022					Name	yECG37	Date: 20June2022
	Volume plated	25uL		25uL				Volume plated	25uL		25uL				Volume plated	25uL		25uL
	Dilution	1	corrected	10000	corrected			Dilution	1	corrected	10000	corrected			Dilution	1	corrected	10000	corrected
Isolate B	Culture #	Recombinants		C.F.U.			Isolate B	Culture #	Recombinants		C.F.U.			Isolate B	Culture #	Recombinants		C.F.U.
	B1	120	4800	96	38400000			B1	68	2720	36	14400000			B1	53	2120	44	17600000
	B2	131	5240	84	33600000			B2	99	3960	56	22400000			B2	79	3160	65	26000000
	B3	106	4240	96	38400000			B3	134	5360	44	17600000			B3	82	3280	45	18000000
	B4	85	3400	57	22800000			B4	152	6080	56	22400000			B4	55	2200	61	24400000
	B5	272	10880	70	28000000			B5	102	4080	63	25200000			B5	75	3000	62	24800000
	B6	72	2880	50	20000000			B6	82	3280	63	25200000			B6	122	4880	56	22400000
	B7	106	4240	84	33600000			B7	46	1840	67	26800000			B7	78	3120	69	27600000
	B8	152	6080	94	37600000			B8	43	1720	48	19200000			B8	46	1840	23	9200000
	Median	113	C.F.U. Average	78.875				Median	90.5	C.F.U. Average	54.125				Median	76.5	C.F.U. Average	53.125
	Corrected	4520	Corrected	31550000				Corrected	3620	Corrected	21650000				Corrected	3060	Corrected	21250000
				594.737							517.143							443.478
			Rate	1.30635e-05						Rate	1.65533e-05						Rate	1.44626e-05
Name	yECG38	Date: 21Feb2022					Name	yECG38	Date: 03Mar2022					Name	yECG38	Date: 06Mar2022
	Volume plated	25uL		25uL				Volume plated	25uL		25uL				Volume plated	25uL		25uL
	Dilution	1	corrected	10000	corrected			Dilution	1	corrected	10000	corrected			Dilution	1	corrected	10000	corrected
Isolate B	Culture #	Recombinants		C.F.U.			Isolate B	Culture #	Recombinants		C.F.U.			Isolate B	Culture #	Recombinants		C.F.U.
	B1	786	31440	81	32400000			B1	69	2760	92	36800000			B1	194	7760	57	22800000
	B2	525	21000	87	34800000			B2	420	16800	89	35600000			B2	77	3080	88	35200000
	B3	72	2880	87	34800000			B3	174	6960	77	30800000			B3	128	5120	88	35200000
	B4	46	1840	55	22000000			B4	195	7800	81	32400000			B4	136	5440	69	27600000
	B5	208	8320	62	24800000			B5	43	1720	65	26000000			B5	62	2480	92	36800000
	B6	190	7600	67	26800000			B6	77	3080	82	32800000			B6	192	7680	78	31200000
	B7	78	3120	69	27600000			B7	38	1520	48	19200000			B7	80	3200	94	37600000
	B8	39	1560	57	22800000			B8	210	8400	60	24000000			B8	201	8040	113	45200000
	Median	134	C.F.U. Average	70.625				Median	125.5	C.F.U. Average	74.25				Median	132	C.F.U. Average	84.875
	Corrected	5360	Corrected	28250000				Corrected	5020	Corrected	29700000				Corrected	5280	Corrected	33950000
				687.179							687.671							676.923
			Rate	1.68572e-05						Rate	1.60457e-05						Rate	1.38176e-05
Name	yECG39	Date: 21Feb2022					Name	yECG39	Date: 03Mar2022					Name	yECG39	Date: 06Mar2022
	Volume plated	25uL		25uL				Volume plated	25uL		25uL				Volume plated	25uL		25uL
	Dilution	1	corrected	10000	corrected			Dilution	1	corrected	10000	corrected			Dilution	1	corrected	10000	corrected
Isolate B	Culture #	Recombinants		C.F.U.			Isolate B	Culture #	Recombinants		C.F.U.			Isolate B	Culture #	Recombinants		C.F.U.
	B1	127	5080	62	24800000			B1	66	2640	32	12800000			B1	202	8080	66	26400000
	B2	193	7720	73	29200000			B2	62	2480	27	10800000			B2	101	4040	75	30000000
	B3	211	8440	57	22800000			B3	28	1120	15	6000000			B3	141	5640	58	23200000
	B4	128	5120	47	18800000			B4	55	2200	18	7200000			B4	99	3960	53	21200000
	B5	96	3840	56	22400000			B5	94	3760	20	8000000			B5	76	3040	65	26000000
	B6	103	4120	51	20400000			B6	321	12840	40	16000000			B6	146	5840	58	23200000
	B7	79	3160	41	16400000			B7	178	7120	13	5200000			B7	87	3480	44	17600000
	B8	110	4400	27	10800000			B8	61	2440	21	8400000			B8	115	4600	47	18800000
	Median	118.5	C.F.U. Average	51.75				Median	64	C.F.U. Average	23.25				Median	108	C.F.U. Average	58.25
	Corrected	4740	Corrected	20700000				Corrected	2560	Corrected	9300000				Corrected	4320	Corrected	23300000
				615.584							360.563							568.421
			Rate	2.06087e-05						Rate	2.68678e-05						Rate	1.69063e-05
Name	yECG40	Date: 21Feb2022					Name	yECG40	Date: 03Mar2022					Name	yECG40	Date: 06Mar2022
	Volume plated	25uL		25uL				Volume plated	25uL		25uL				Volume plated	25uL		25uL
	Dilution	1	corrected	10000	corrected			Dilution	1	corrected	10000	corrected			Dilution	1	corrected	10000	corrected
Isolate B	Culture #	Recombinants		C.F.U.			Isolate B	Culture #	Recombinants		C.F.U.			Isolate B	Culture #	Recombinants		C.F.U.
	B1	341	13640	67	26800000			B1	106	4240	63	25200000			B1	87	3480	87	34800000
	B2	89	3560	72	28800000			B2	337	13480	78	31200000			B2	441	17640	57	22800000
	B3	156	6240	76	30400000			B3	127	5080	78	31200000			B3	189	7560	69	27600000
	B4	254	10160	67	26800000			B4	786	31440	77	30800000			B4	230	9200	68	27200000
	B5	119	4760	63	25200000			B5	277	11080	83	33200000			B5	103	4120	89	35600000
	B6	99	3960	69	27600000			B6	68	2720	56	22400000			B6	160	6400	91	36400000
	B7	134	5360	57	22800000			B7	212	8480	71	28400000			B7	88	3520	55	22000000
	B8	194	7760	87	34800000			B8	174	6960	74	29600000			B8	102	4080	67	26800000
	Median	145	C.F.U. Average	69.75				Median	193	C.F.U. Average	72.5				Median	131.5	C.F.U. Average	72.875
	Corrected	5800	Corrected	27900000				Corrected	7720	Corrected	29000000				Corrected	5260	Corrected	29150000
				734.177							965							665.823
			Rate	1.8236e-05						Rate	2.30602e-05						Rate	1.5829e-05
Name	yECG41	Date: 21Feb2022					Name	yECG41	Date: 03Mar2022					Name	yECG41	Date: 06Mar2022
	Volume plated	25uL		25uL				Volume plated	25uL		25uL				Volume plated	25uL		25uL
	Dilution	1	corrected	10000	corrected			Dilution	1	corrected	10000	corrected			Dilution	1	corrected	10000	corrected
Isolate B	Culture #	Recombinants		C.F.U.			Isolate B	Culture #	Recombinants		C.F.U.			Isolate B	Culture #	Recombinants		C.F.U.
	B1	58	2320	99	39600000			B1	53	2120	91	36400000			B1	56	2240	96	38400000
	B2	160	6400	82	32800000			B2	203	8120	86	34400000			B2	60	2400	130	52000000
	B3	76	3040	92	36800000			B3	29	1160	85	34000000			B3	94	3760	129	51600000
	B4	27	1080	79	31600000			B4	55	2200	73	29200000			B4	75	3000	139	55600000
	B5	73	2920	69	27600000			B5	62	2480	64	25600000			B5	43	1720	80	32000000
	B6	99	3960	77	30800000			B6	46	1840	61	24400000			B6	85	3400	153	61200000
	B7	50	2000	81	32400000			B7	57	2280	78	31200000			B7	50	2000	46	18400000
	B8	40	1600	81	32400000			B8	73	2920	58	23200000			B8	69	2760	113	45200000
	Median	65.5	C.F.U. Average	82.5				Median	56	C.F.U. Average	74.5				Median	64.5	C.F.U. Average	110.75
	Corrected	2620	Corrected	33000000				Corrected	2240	Corrected	29800000				Corrected	2580	Corrected	44300000
				363.889							320							363.38
			Rate	7.64167e-06						Rate	7.44161e-06						Rate	5.68448e-06
Name	yECG43	Date: 21Feb2022					Name	yECG43	Date: 03Mar2022					Name	yECG43	Date: 06Mar2022
	Volume plated	25uL		25uL				Volume plated	25uL		25uL				Volume plated	25uL		25uL
	Dilution	1	corrected	10000	corrected			Dilution	1	corrected	10000	corrected			Dilution	1	corrected	10000	corrected
Isolate B	Culture #	Recombinants		C.F.U.			Isolate B	Culture #	Recombinants		C.F.U.			Isolate B	Culture #	Recombinants		C.F.U.
	B1	259	10360	56	22400000			B1	86	3440	38	15200000			B1	216	8640	88	35200000
	B2	117	4680	52	20800000			B2	94	3760	75	30000000			B2	71	2840	97	38800000
	B3	786	31440	58	23200000			B3	53	2120	70	28000000			B3	263	10520	122	48800000
	B4	126	5040	59	23600000			B4	119	4760	55	22000000			B4	192	7680	78	31200000
	B5	131	5240	55	22000000			B5	86	3440	66	26400000			B5	22	880	77	30800000
	B6	148	5920	74	29600000			B6	123	4920	50	20000000			B6	141	5640	97	38800000
	B7	102	4080	62	24800000			B7	133	5320	54	21600000			B7	211	8440	99	39600000
	B8	234	9360	59	23600000			B8	281	11240	58	23200000			B8	77	3080	105	42000000
	Median	139.5	C.F.U. Average	59.375				Median	106.5	C.F.U. Average	58.25				Median	166.5	C.F.U. Average	95.375
	Corrected	5580	Corrected	23750000				Corrected	4260	Corrected	23300000				Corrected	6660	Corrected	38150000
				715.385							560.526							822.222
			Rate	2.08742e-05						Rate	1.66714e-05						Rate	1.49358e-05
Name	yECG44	Date: 21Feb2022					Name	yECG44	Date: 03Mar2022					Name	yECG44	Date: 06Mar2022
	Volume plated	25uL		25uL				Volume plated	25uL		25uL				Volume plated	25uL		25uL
	Dilution	1	corrected	10000	corrected			Dilution	1	corrected	10000	corrected			Dilution	1	corrected	10000	corrected
Isolate B	Culture #	Recombinants		C.F.U.			Isolate B	Culture #	Recombinants		C.F.U.			Isolate B	Culture #	Recombinants		C.F.U.
	B1	62	2480	46	18400000			B1	170	6800	71	28400000			B1	98	3920	45	18000000
	B2	109	4360	62	24800000			B2	149	5960	56	22400000			B2	110	4400	99	39600000
	B3	167	6680	56	22400000			B3	120	4800	63	25200000			B3	170	6800	54	21600000
	B4	68	2720	60	24000000			B4	170	6800	52	20800000			B4	178	7120	43	17200000
	B5	154	6160	42	16800000			B5	64	2560	58	23200000			B5	223	8920	52	20800000
	B6	91	3640	63	25200000			B6	117	4680	50	20000000			B6	92	3680	69	27600000
	B7	102	4080	54	21600000			B7	42	1680	38	15200000			B7	104	4160	78	31200000
	B8	60	2400	50	20000000			B8	422	16880	63	25200000			B8	78	3120	66	26400000
	Median	96.5	C.F.U. Average	54.125				Median	134.5	C.F.U. Average	56.375				Median	107	C.F.U. Average	63.25
	Corrected	3860	Corrected	21650000				Corrected	5380	Corrected	22550000				Corrected	4280	Corrected	25300000
				514.667							689.744							570.667
			Rate	1.64741e-05						Rate	2.1197e-05						Rate	1.56313e-05
Name	yECG45	Date: 21Feb2022					Name	yECG45	Date: 03Mar2022					Name	yECG45	Date: 06Mar2022
	Volume plated	25uL		25uL				Volume plated	25uL		25uL				Volume plated	25uL		25uL
	Dilution	1	corrected	10000	corrected			Dilution	1	corrected	10000	corrected			Dilution	1	corrected	10000	corrected
Isolate B	Culture #	Recombinants		C.F.U.			Isolate B	Culture #	Recombinants		C.F.U.			Isolate B	Culture #	Recombinants		C.F.U.
	B1	25	1000	74	29600000			B1	64	2560	73	29200000			B1	37	1480	55	22000000
	B2	30	1200	56	22400000			B2	16	640	84	33600000			B2	27	1080	58	23200000
	B3	42	1680	78	31200000			B3	14	560	66	26400000			B3	55	2200	62	24800000
	B4	61	2440	21	8400000			B4	20	800	54	21600000			B4	34	1360	56	22400000
	B5	36	1440	72	28800000			B5	9	360	74	29600000			B5	35	1400	43	17200000
	B6	19	760	71	28400000			B6	119	4760	77	30800000			B6	29	1160	58	23200000
	B7	14	560	48	19200000			B7	4	160	50	20000000			B7	14	560	77	30800000
	B8	19	760	51	20400000			B8	12	480	40	16000000			B8	97	3880	64	25600000
	Median	27.5	C.F.U. Average	58.875				Median	15	C.F.U. Average	64.75				Median	34.5	C.F.U. Average	59.125
	Corrected	1100	Corrected	23550000				Corrected	600	Corrected	25900000				Corrected	1380	Corrected	23650000
				171.875							109.091							212.308
			Rate	5.05772e-06						Rate	2.91892e-06						Rate	6.22111e-06

## Sheet: Fig. S4b
Name	yECG07	Date: 9Nov21						Name	yECG07	Date: 11Nov21					Name	yECG07	Date: 21Feb2022
	Volume plated	25uL		35uL					Volume plated	25uL		35uL				Volume plated	25uL		25uL
	Dilution	1	corrected	10000	corrected				Dilution	1	corrected	10000	corrected			Dilution	1	corrected	10000	corrected
Isolate a	Culture #	Recombinants		C.F.U.				Isolate a	Culture #	Recombinants		C.F.U.			Isolate B	Culture #	Recombinants		C.F.U.
	B1	72	2880	96	2.74286e+07				B1	140	5600	148	4.22857e+07			B1	32	1280	65	26000000
	B2	88	3520	85	2.42857e+07				B2	69	2760	202	5.77143e+07			B2	36	1440	57	22800000
	B3	77	3080	98	2.8e+07				B3	17	680	164	4.68571e+07			B3	58	2320	77	30800000
	B4	46	1840	40	1.14286e+07				B4	50	2000	103	2.94286e+07			B4	37	1480	70	28000000
	B5	20	800	34	9.71429e+06				B5	118	4720	112	3.2e+07			B5	56	2240	82	32800000
	B6	17	680	63	18000000				B6	91	3640	79	2.25714e+07			B6	205	8200	69	27600000
	B7	34	1360	81	2.31429e+07				B7	46	1840	97	2.77143e+07			B7	47	1880	82	32800000
	B8	40	1600	65	1.85714e+07				B8	60	2400	103	2.94286e+07			B8	45	1800	60	24000000
	Median	43	C.F.U. Average	70.25					Median	64.5	C.F.U. Average	126				Median	46	C.F.U. Average	70.25
	Corrected	1720	Corrected	2.00714e+07					Corrected	2580	Corrected	36000000				Corrected	1840	Corrected	28100000
				252.941								363.38							270.588
			Rate	8.73322e-06							Rate	6.99507e-06						Rate	6.67323e-06
Name	yECG14	Date: 9Nov21						Name	yECG14	Date: 11Nov21					Name	yECG14	Date: 21Feb2022
	Volume plated	25uL		35uL					Volume plated	25uL		35uL				Volume plated	25uL		25uL
	Dilution	1	corrected	10000	corrected				Dilution	1	corrected	10000	corrected			Dilution	1	corrected	10000	corrected
Isolate a	Culture #	Recombinants		C.F.U.				Isolate a	Culture #	Recombinants		C.F.U.			Isolate B	Culture #	Recombinants		C.F.U.
	B1	185	7400	87	2.48571e+07				B1	152	6080	107	3.05714e+07			B1	80	3200	50	20000000
	B2	290	11600	74	2.11429e+07				B2	235	9400	112	3.2e+07			B2	124	4960	79	31600000
	B3	111	4440	76	2.17143e+07				B3	177	7080	123	3.51429e+07			B3	58	2320	52	20800000
	B4	180	7200	110	3.14286e+07				B4	158	6320	101	2.88571e+07			B4	94	3760	52	20800000
	B5	149	5960	83	2.37143e+07				B5	115	4600	90	2.57143e+07			B5	119	4760	52	20800000
	B6	128	5120	44	1.25714e+07				B6	142	5680	104	2.97143e+07			B6	63	2520	46	18400000
	B7	219	8760	52	1.48571e+07				B7	116	4640	98	2.8e+07			B7	117	4680	58	23200000
	B8	111	4440	67	1.91429e+07				B8	109	4360	89	2.54286e+07			B8	98	3920	51	20400000
	Median	164.5	C.F.U. Average	74.125					Median	147	C.F.U. Average	103				Median	96	C.F.U. Average	55
	Corrected	6580	Corrected	2.11786e+07					Corrected	5880	Corrected	2.94286e+07				Corrected	3840	Corrected	22000000
				822.5								753.846							518.919
			Rate	2.69136e-05							Rate	1.7752e-05						Rate	1.63459e-05
Name	yECG17	Date: 9Nov21						Name	yECG17	Date: 11Nov21					Name	yECG17	Date: 21Feb2022
	Volume plated	25uL		35uL					Volume plated	25uL		35uL				Volume plated	25uL		25uL
	Dilution	1		10000					Dilution	1	corrected	10000	corrected			Dilution	1	corrected	10000	corrected
Isolate a	Culture #	Recombinants		C.F.U.				Isolate a	Culture #	Recombinants		C.F.U.			Isolate B	Culture #	Recombinants		C.F.U.
	B1	518		109					B1	137	5480	109	3.11429e+07			B1	143	5720	56	22400000
	B2	136		85					B2	101	4040	67	1.91429e+07			B2	161	6440	57	22800000
	B3	286		76					B3	118	4720	88	2.51429e+07			B3	159	6360	77	30800000
	B4	124		80					B4	129	5160	112	3.2e+07			B4	93	3720	62	24800000
	B5	170		87					B5	214	8560	91	2.6e+07			B5	120	4800	62	24800000
	B6	127		103					B6	208	8320	77	2.2e+07			B6	88	3520	65	26000000
	B7	180		106					B7	51	2040	75	2.14286e+07			B7	137	5480	50	20000000
	B8	272		87					B8	117	4680	87	2.48571e+07			B8	89	3560	69	27600000
	Median	175	C.F.U. Average	91.625					Median	123.5	C.F.U. Average	88.25				Median	128.5	C.F.U. Average	62.25
	Corrected	7000	Corrected	2.61786e+07					Corrected	4940	Corrected	2.52143e+07				Corrected	5140	Corrected	24900000
				864.198								641.558							658.974
			Rate	2.28771e-05							Rate	1.76329e-05						Rate	1.83401e-05
Name	yECG19	Date: 9Nov21						Name	yECG19	Date: 11Nov21					Name	yECG19	Date: 21Feb2022
	Volume plated	25uL		35uL					Volume plated	25uL		35uL				Volume plated	25uL		25uL
	Dilution	1		10000					Dilution	1	corrected	10000	corrected			Dilution	1	corrected	10000	corrected
Isolate a	Culture #	Recombinants		C.F.U.				Isolate a	Culture #	Recombinants		C.F.U.			Isolate B	Culture #	Recombinants		C.F.U.
	B1	24		93					B1	147	5880	138	3.94286e+07			B1	55	2200	82	32800000
	B2	54		85					B2	60	2400	148	4.22857e+07			B2	33	1320	60	24000000
	B3	113		64					B3	59	2360	137	3.91429e+07			B3	85	3400	65	26000000
	B4	32		79					B4	128	5120	142	4.05714e+07			B4	23	920	36	14400000
	B5	71		66					B5	284	11360	123	3.51429e+07			B5	60	2400	44	17600000
	B6	50		76					B6	66	2640	123	3.51429e+07			B6	17	680	45	18000000
	B7	20		101					B7	181	7240	105	3e+07			B7	213	8520	39	15600000
	B8	41		101					B8	57	2280	107	3.05714e+07			B8	27	1080	44	17600000
	Median	45.5	C.F.U. Average	83.125					Median	97	C.F.U. Average	127.875				Median	44	C.F.U. Average	51.875
	Corrected	1820	Corrected	2.375e+07					Corrected	3880	Corrected	3.65357e+07				Corrected	1760	Corrected	20750000
				267.647								517.333							258.824
			Rate	7.80966e-06							Rate	9.81265e-06						Rate	8.64408e-06

## Sheet: Fig5 a+b
40nM
no Srs2			Srs2-WT-40nM			Srs2_Y775A-40nM
1	0		1	0		1	0
1	0.01		0.025957	0.01		1	0
0.99	0.02		0.0105727	0.02		0.97	0.012
0.95	0		0.00210112	0		0.95	0.006
no Srs2			Srs2-WT			Srs2-Y775A
1	0		1	0		1	0
1	0.01		1	0.01		1	0.01
0.99	0.02		1.09	0.04		0.99	0.04
0.95	0		1.18	0.04		0.95	0.05
no Srs2			Srs2-WT			Srs2-Y775A
1	0		1	0		1	0
1	0.01		0.452596	0.094		1	0
0.99	0.02		0.431057	0.087		0.97	0.012
0.95	0		0.41021	0.047		0.95	0.006

## Sheet: Fig5 c+d
150nM
no Srs2			Srs2-WT			Srs2-Y775A
1	0		1	0		1	0
1	0.01		0.0025957	0.01		1	0
0.99	0.02		0.00105727	0.02		0.97	0.012
0.95	0		0.000210112	0		0.95	0.006
no Srs2			Srs2-WT			Srs2-Y775A
1	0		1	0		1	0
1	0.01		0.7356	0.01		1	0.01
0.99	0.02		0.45261	0.04		0.99	0.04
0.95	0		0.2354	0.05		0.95	0.05
no Srs2			Srs2-WT			Srs2-Y775A
1	0		1	0		1	0
1	0.01		0.39236	0.094		1	0
0.99	0.02		0.192596	0.087		0.97	0.012
0.95	0		0.080573	0.047		0.91	0.026

## Sheet: Fig5 e+f
250nM
no Srs2			Srs2-WT			Srs2-Y775A
1	0		1	0		1	0
1	0.01		0.0025957	0.01		1	0
0.99	0.02		0.00105727	0.02		0.97	0.012
0.95	0		0.000210112	0		0.91	0.012
no Srs2			Srs2-WT			Srs2-Y775A
1	0		1	0		1	0
1	0.01		0.45261	0.01		1	0.01
0.99	0.02		0.2354	0.04		0.99	0.04
0.95	0		0.01	0.05		0.95	0.05
no Srs2			Srs2-WT			Srs2-Y775A
1	0		1	0		1	0
1	0.01		0.252596	0.094		1	0
0.99	0.02		0.110573	0.087		0.92	0.025
0.95	0		0.00102101	0.047		0.87	0.026

[truncated: 2 more sheets: Fig. 6b, Fig. 6 c+d; S5 b+c]
